# Supplementary material for: Identification of new genetic resources for drought tolerance-related traits from the world Erianthus germplasm collection
Source: Front Plant Sci. 2025 Nov 28;16:1684712. doi: 10.3389/fpls.2025.1684712 (PMC12699327; doi:10.3389/fpls.2025.1684712)
Supplement: Supplementary file 3 [file Table1.xlsx]

## Sheet: Supplementray Table 1
Supplementary Table 1. Candidate genes identified in the QTN regions identified for different traits in Erianthus drought panel
QTNs	Chr	Gene	Start (pos)	End (pos)	Function
S01_9807671	1	Erufi.01G0005990	9725484	9728361	Hypothetical
		Erufi.01G0006000	9757784	9758935	PORR
		Erufi.01G0006010	9762788	9767306	Zincfamilyprotein
		Erufi.01G0006020	9774447	9775426	C2H2-type
		Erufi.01G0006030	9786298	9791501	putative1
		Erufi.01G0006040	9792315	9795665	Peroxin-13
		Erufi.01G0006050	9809335	9815209	putativepolyproteinfromtransposonTNT
		Erufi.01G0006060	9816024	9816971	Glutathione
		Erufi.01G0006070	9820703	9821694	Glutathione
		Erufi.01G0006080	9825185	9826384	Transcription
		Erufi.01G0006090	9847237	9850092	ALA-interacting
		Erufi.01G0006100	9850315	9857074	IAP-like
		Erufi.01G0006110	9857400	9858362	putativefactorMTEF1%2Cchloroplastic
		Erufi.01G0006120	9861066	9865262	GLTP
		Erufi.01G0006130	9866375	9867753	SERPIN
		Erufi.01G0006140	9874437	9879765	Traffickingcomplexsubunit6B
		Erufi.01G0006150	9887926	9889454	Serpin-Z2A
		Erufi.01G0006160	9892925	9894307	SERPIN
		Erufi.01G0006170	9905786	9908735	Mannan
S01_17733326	1	Erufi.01G0010300	17684724	17686626	Cytochromeprotein
		Erufi.01G0010310	17692697	17696771	ReceptorTMK1
		Erufi.01G0010320	17751991	17752311	putativepolyproteinfromtransposonTNT
		Erufi.01G0010330	17761409	17762143	conserved
		Erufi.01G0010340	17764870	17767834	putativeproteinMALEMEIOCYTEDEATH
		Erufi.01G0010350	17777310	17789238	CNH
		Erufi.01G0010360	17799063	17804665	conserved
		Erufi.01G0010370	17806538	17812922	Phosphoribosylformylglycinamidine
		Erufi.01G0010380	17816435	17821888	putativeQQT1
S01_102019624	1	Erufi.01G0041440	101923153	101927019	conserved
		Erufi.01G0041450	101930393	101932911	Deoxymugineic1
		Erufi.01G0041460	101934107	101938463	Transmembranemember
		Erufi.01G0041470	101940419	101955289	Anaphase-promoting6
		Erufi.01G0041480	101974008	101976589	Glutamate
		Erufi.01G0041490	102051620	102059414	conserved
		Erufi.01G0041500	102066115	102070619	Protein
		Erufi.01G0041510	102073100	102074459	Peroxidase
		Erufi.01G0041520	102087568	102089129	putative
		Erufi.01G0041530	102095881	102100144	conserved
		Erufi.01G0041540	102102382	102103636	NAM-associated
		Erufi.01G0041550	102110373	102110819	conserved
S02_5349863	2	Erufi.02G0002430	5391023	5392293	conserved
S02_5349882	2	Erufi.02G0002410	5318807	5320610	Fucosyltransferase
		Erufi.02G0002420	5332353	5332871	Chromo
		Erufi.02G0002430	5391023	5392293	conserved
S02_19373704	2	Erufi.02G0007690	19298254	19301546	putativeprotein
		Erufi.02G0007700	19307081	19316700	putativeprotein
		Erufi.02G0007710	19359755	19365046	TPX2
		Erufi.02G0007720	19367642	19374642	putativeproteinAt1g62910
		Erufi.02G0007730	19378735	19392179	conserved
		Erufi.02G0007740	19400616	19402631	putativemitochondrial
		Erufi.02G0007750	19410417	19422759	HAUS-augmin3
		Erufi.02G0007760	19423448	19425839	TRF-like
		Erufi.02G0007770	19432805	19442367	putativeprotein
		Erufi.02G0007780	19456806	19458065	F-box
S02_50417983	2	Erufi.02G0017310	50351267	50352238	putativepolyproteinfromtransposonTNT
		Erufi.02G0017320	50367853	50368569	putativeprotein
S02_89391771	2	Erufi.02G0034910	89337927	89341514	conserved
		Erufi.02G0034920	89356708	89358018	DUF295
		Erufi.02G0034930	89360891	89366477	WAT1-related
		Erufi.02G0034940	89388612	89394026	O-fucosyltransferase
		Erufi.02G0034950	89416800	89419986	putativeWNK1
		Erufi.02G0034960	89426838	89427632	Ribosomal_S13_N
S03_493324	3	Erufi.03G0000070	477997	491884	FAD-bindingprotein
		Erufi.03G0000080	500454	506971	Hypothetical
		Erufi.03G0000090	560021	569077	conserved
S03_9598166	3	Erufi.03G0004080	9603635	9605443	ClavaminateAt3g21360
		Erufi.03G0004090	9629699	9635137	Malic
		Erufi.03G0004100	9649510	9655053	Malic
		Erufi.03G0004110	9658726	9662874	Fe2OGprotein
		Erufi.03G0004120	9687957	9701515	Eukaryoticfactor3subunitA
S03_16447857	3	Erufi.03G0007890	16354521	16356119	AP2/ERFdomain-containingproteinOs01g0141000
		Erufi.03G0007900	16448377	16450048	putative
		Erufi.03G0007910	16457658	16458473	putativeB3domain-containingproteinOs01g0141000
		Erufi.03G0007920	16488155	16489239	putative
		Erufi.03G0007930	16512644	16514809	putativeprotein
		Erufi.03G0007940	16518835	16525282	putative4
		Erufi.03G0007950	16536695	16538760	Peptidaseprotein
		Erufi.03G0007960	16547168	16552936	conserved
S03_37378020	3	Erufi.03G0015830	37455674	37457434	putativepolymerase
S04_9908350	4	Erufi.04G0005020	9823854	9838450	conserved
		Erufi.04G0005030	9856468	9860356	conserved
		Erufi.04G0005040	9893965	9899393	conserved
		Erufi.04G0005050	9899815	9913337	DNA-directedsubunit
		Erufi.04G0005060	9931077	9935913	TernaryMIP1-like
		Erufi.04G0005070	9936760	9940343	1%2C4-dihydroxy-2-naphthoyl-CoA
		Erufi.04G0005080	9940361	9940945	conserved
		Erufi.04G0005090	9948899	9952060	Tyrosine-sulfated1
		Erufi.04G0005100	9954512	9957502	Proteinprotein
		Erufi.04G0005110	9975410	9979054	Tyrosine-sulfated1
		Erufi.04G0005120	9992087	10011854	putativeproteinRGA2
S04_16818232	4	Erufi.04G0008260	16724497	16728403	conserved
		Erufi.04G0008270	16821787	16825986	Serine/threonine2AregulatorysubunitB''beta
		Erufi.04G0008280	16829460	16829921	putativezipper8
		Erufi.04G0008290	16831342	16834027	RING-type
		Erufi.04G0008300	16837769	16840819	Aa_trans
		Erufi.04G0008310	16864994	16867780	Biogenesisorganellescomplex1subunit
		Erufi.04G0008320	16870424	16875556	Hydrolase_4
		Erufi.04G0008330	16882002	16883840	Lycopenechloroplastic
		Erufi.04G0008340	16883934	16890351	Proteinprotein
		Erufi.04G0008350	16898032	16909399	mRNA
S04_37730964	4	Erufi.04G0013320	37726856	37729341	conserved
S05_32454167	5	Erufi.04G0012650	32534226	32539546	Drought-induced
S05_47721536	5	Erufi.04G0014720	47625318	47627924	putativeprotein
		Erufi.04G0014730	47674357	47706004	Zinc-hook
		Erufi.04G0014740	47708729	47713228	Nuclear2
		Erufi.04G0014750	47717095	47722901	putativeNIPA2
		Erufi.04G0014760	47723088	47726976	Galacturonosyltransferase
		Erufi.04G0014770	47810567	47815296	FAD-bindingprotein
S05_55750756	5	Erufi.05G0016850	55667462	55673858	DNA-directedsubunit
		Erufi.05G0016860	55741903	55745283	BHLH
		Erufi.05G0016870	55750753	55756981	Auxin
		Erufi.05G0016880	55806557	55811488	Chromophorechloroplastic
		Erufi.05G0016890	55819933	55822175	Obtusifoliol
S05_55750974	5	Erufi.05G0016850	55667462	55673858	DNA-directedsubunit
		Erufi.05G0016860	55741903	55745283	BHLH
		Erufi.05G0016870	55750753	55756981	Auxin
		Erufi.05G0016880	55806557	55811488	Chromophorechloroplastic
		Erufi.05G0016890	55819933	55822175	Obtusifoliol
S05_74779768	5	Erufi.05G0022020	74697073	74698098	conserved
		Erufi.05G0022030	74707645	74708241	putativeprotein
		Erufi.05G0022040	74710916	74712716	putativeproteinMOF
		Erufi.05G0022050	74716138	74728188	putativeproteinMOF
		Erufi.05G0022060	74734462	74740027	Proteinprotein
		Erufi.05G0022070	74763181	74768146	Proteinprotein
		Erufi.05G0022080	74798145	74802036	ABCfamilymember5
		Erufi.05G0022090	74826459	74827730	conserved
		Erufi.05G0022100	74832282	74833511	DUF295
		Erufi.05G0022110	74844494	74846032	putativeserine/threonine-proteinkinaseAt3g47570
		Erufi.05G0022120	74846043	74846501	putativeproteinXa21
		Erufi.05G0022130	74861123	74862517	putativeserine/threonine-proteinkinaseAt3g47570
		Erufi.05G0022140	74878228	74881469	Proteinprotein
S05_79251361	5	Erufi.05G0023540	79156941	79158487	Glycosyltransferase
		Erufi.05G0023550	79229379	79229813	putative
		Erufi.05G0023560	79290103	79294129	conserved
S05_98492320	5	Erufi.05G0029490	98488826	98491286	BidirectionalSWEET14
		Erufi.05G0029500	98506409	98519234	conserved
		Erufi.05G0029510	98506834	98519433	putativeproteinRGA3
		Erufi.05G0029520	98537949	98541048	conserved
		Erufi.05G0029530	98551962	98552918	putativeproteinRGA4
		Erufi.05G0029540	98557298	98561306	conserved
S06_13102979	6	Erufi.06G0003690	13009015	13015157	Glucose-6-phosphate
		Erufi.06G0003700	13040918	13048791	conserved
		Erufi.06G0003710	13105216	13111268	conserved
		Erufi.06G0003720	13119791	13127567	Thioredoxin-like_fold
		Erufi.06G0003730	13133005	13138287	putativepolyproteinfromtransposonTNT
S06_31437384	6	Erufi.06G0005320	31391867	31394028	Hypothetical
		Erufi.06G0005330	31411729	31412244	putative
		Erufi.06G0005340	31427943	31431790	hypothetical
S06_37343127	6	Erufi.06G0006800	37277996	37283450	Potassium
		Erufi.06G0006810	37323112	37330505	Potassium
		Erufi.06G0006820	37369032	37379814	putativepolyproteinfromtransposonTNT
		Erufi.06G0006830	37390416	37399562	putative1
		Erufi.06G0006840	37402019	37405074	DRMBL
		Erufi.06G0006850	37420009	37420623	putative11b
		Erufi.06G0006860	37433681	37436817	conserved
S06_45836308	6	Erufi.06G0009830	45771417	45775744	Lipoxygenase
		Erufi.06G0009840	45794162	45796292	Glutamate
		Erufi.06G0009850	45808708	45811990	Aldo_ket_red
		Erufi.06G0009860	45835387	45838420	conserved
		Erufi.06G0009870	45838391	45843293	conserved
		Erufi.06G0009880	45844660	45845065	putativesynthase1-A
		Erufi.06G0009890	45853780	45855205	Non-functionalreductase2
		Erufi.06G0009900	45877154	45879322	Oxidoreductase
		Erufi.06G0009910	45920974	45922613	Aldo_ket_red
		Erufi.06G0009920	45926328	45928761	Non-functionalreductase2
		Erufi.06G0009930	45934438	45935828	conserved
S08_2099940	8	Erufi.08G0001020	2019759	2023209	conserved
		Erufi.08G0001030	2025578	2031257	ATP-dependent
		Erufi.08G0001040	2033176	2039407	conserved
		Erufi.08G0001050	2058816	2065224	DiseaseRGA4
		Erufi.08G0001060	2066488	2089100	putativeofTOR2
		Erufi.08G0001070	2114188	2117974	conserved
		Erufi.08G0001080	2120212	2122571	putativeproteinAt3g08820
		Erufi.08G0001090	2168929	2181896	hypothetical
S09_15889790	9	Erufi.09G0006130	15837063	15839597	Inhibitor_I29
		Erufi.09G0006140	15840959	15842582	conserved
		Erufi.09G0006150	15861087	15863407	conserved
		Erufi.09G0006160	15910137	15912504	conserved
		Erufi.09G0006170	15918120	15923080	Tubulin
		Erufi.09G0006180	15930002	15936734	Dihydrolipoyl
		Erufi.09G0006190	15967728	15980048	SMK-1
		Erufi.09G0006200	15980884	15983622	H(+)-exporting
S09_27376448	9	Erufi.09G0009340	27367807	27368874	conserved
		Erufi.09G0009350	27433164	27433868	hypothetical
S09_66579665	9	Erufi.09G0021750	66481962	66483506	conserved
		Erufi.09G0021760	66492180	66496108	t-SNAREprotein
		Erufi.09G0021770	66496559	66499292	putativeASF1B
		Erufi.09G0021780	66505777	66509587	Protein
		Erufi.09G0021790	66519382	66520722	Ribosomal_L12
		Erufi.09G0021800	66521039	66523506	ERcomplexsubunit6
		Erufi.09G0021810	66530398	66536151	CDP-diacylglycerol--serine
		Erufi.09G0021820	66542422	66545037	conserved
		Erufi.09G0021830	66561098	66564039	Serine/threonine2Aregulatorysubunit
		Erufi.09G0021840	66575109	66586924	Glutamate
		Erufi.09G0021850	66606424	66609512	60SL35a-1
		Erufi.09G0021860	66617434	66623239	DIOX_N
		Erufi.09G0021870	66627780	66631639	DIOX_N
		Erufi.09G0021880	66632129	66639033	Dynamin-related
		Erufi.09G0021890	66649310	66653975	putativesynthase/diacylglycerolacyltransferase11
		Erufi.09G0021900	66655345	66656650	Methyltransferase-like
		Erufi.09G0021910	66656923	66661622	Kinesin-like
		Erufi.09G0021920	66667915	66670299	CytochromeDOMONdomain-containingproteinAt3g61750
S10_29330993	10	Erufi.10G0012240	29259004	29259435	conserved
		Erufi.10G0012250	29270870	29273369	Glycosyltransferase
		Erufi.10G0012260	29286824	29289482	conserved
		Erufi.10G0012270	29294462	29298351	Proteinprotein
		Erufi.10G0012280	29298980	29302857	1-phosphatidylinositol
		Erufi.10G0012290	29313975	29318517	O-fucosyltransferase
		Erufi.10G0012300	29326848	29327401	EG45-likeprotein
		Erufi.10G0012310	29369031	29373259	Movementprotein2C
		Erufi.10G0012320	29383779	29385188	conserved
		Erufi.10G0012330	29430424	29431182	CBFD_NFYB_HMF
S10_47224375	10	Erufi.10G0016340	47174825	47176840	Cytochrome
		Erufi.10G0016350	47183135	47183962	putativetranscriptionfactorA-6a
		Erufi.10G0016360	47187212	47188831	conserved
		Erufi.10G0016370	47205581	47212566	Phospholipid-transporting
		Erufi.10G0016380	47220923	47229178	conserved
		Erufi.10G0016390	47230195	47233332	Zinc
		Erufi.10G0016400	47248225	47249500	DUF4408
		Erufi.10G0016410	47265133	47267201	Dolichyl-diphosphooligosaccharide-proteinOST5
		Erufi.10G0016420	47269920	47271353	putativeTMK3
		Erufi.10G0016430	47271092	47280742	conserved
		Erufi.10G0016440	47290305	47293142	putative
		Erufi.10G0016450	47307151	47311140	putativeproteinCCR3
		Erufi.10G0016460	47314624	47348339	conserved
S10_62906516	10	Erufi.10G0022440	62812100	62813098	putativeSEN102
		Erufi.10G0022450	62871275	62872618	conserved
		Erufi.10G0022460	62889254	62897536	putative
		Erufi.10G0022470	62904481	62905314	putative
		Erufi.10G0022480	62923712	62926647	conserved
		Erufi.10G0022490	62928882	62930705	PentatricopeptideAt1g03540
		Erufi.10G0022500	62936425	62941790	conserved
		Erufi.10G0022510	62943755	62950992	C3H1-type
		Erufi.10G0022520	62962460	62965367	Protein
		Erufi.10G0022530	62975820	62980549	putative

## Sheet: Supplementary Table 2
Table 2 Unique candidate genes identified in the QTN regions and their effect on different traits in Erianthus drought panel
Gene ID	Function	QTN	Reference allele	Alternate allele	Chr	Start (bp)	End (bp)	Position in the genome	Effect
Erufi.01G0006050	putative Retrovirus-related Pol polyprotein from transposon TNT 1-94	S01_9807671	C	T	1	9809335	9815209	upstream_gene_variant	MODIFIER
Erufi.01G0010310	Receptor protein kinase TMK1	S01_17733326	C	T	1	17692697	17696771	intergenic_region	MODIFIER
Erufi.01G0041480	Glutamate decarboxylase	S01_102019624	A	G	1	101974008	101976589	intergenic_region	MODIFIER
Erufi.02G0002420	Chromo domain-containing protein	S02_5349863	C	T	2	5332353	5332871	intergenic_region	MODIFIER
Erufi.02G0002420	Chromo domain-containing protein	S02_5349882	G	A	2	5332353	5332871	intergenic_region	MODIFIER
Erufi.02G0007720	putative Pentatricopeptide repeat-containing protein At1g62910	S02_19373704	A	G	2	19367642	19374642	intron_variant	MODIFIER
Erufi.02G0007720	putative Pentatricopeptide repeat-containing protein At1g62910	S02_19373707	A	G	2	19367642	19374642	intron_variant	MODIFIER
Erufi.02G0017320	putative CCHC-type domain-containing protein	S02_50417983	G	A	2	50367853	50368569	intergenic_region	MODIFIER
Erufi.02G0034940	O-fucosyltransferase family protein	S02_89391771	T	C	2	89388612	89394026	intron_variant	MODIFIER
Erufi.03G0000070	FAD-binding PCMH-type domain-containing protein	S03_493324	C	T	3	477997	491884	downstream_gene_variant	MODIFIER
Erufi.03G0004070	putative Hydroxyproline O-galactosyltransferase GALT4	S03_9598166	C	T	3	9476084	9478071	intergenic_region	MODIFIER
Erufi.03G0007900	putative AC transposase	S03_16447857	T	G	3	16448377	16450048	upstream_gene_variant	MODIFIER
Erufi.03G0015820	putative RNA-directed DNA polymerase	S03_37378020	C	T	3	37328468	37328785	intergenic_region	MODIFIER
Erufi.04G0005050	DNA-directed RNA polymerase subunit	S04_9908350	C	T	4	9899815	9913337	missense_variant	MODERATE
Erufi.04G0008270	Serine/threonine protein phosphatase 2A regulatory subunit B''beta	S04_16818232	C	T	4	16821787	16825986	upstream_gene_variant	MODIFIER
Erufi.04G0013320	conserved hypothetical protein	S04_37730964	C	T	4	37726856	37729341	downstream_gene_variant	MODIFIER
Erufi.05G0011790	hypothetical protein	S05_32454167	A	G	5	32447708	32455678	missense_variant	MODERATE
Erufi.05G0014890	putative protein NRT1/ PTR FAMILY 1.1	S05_47721536	G	A	5	47678634	47681563	intergenic_region	MODIFIER
Erufi.05G0016870	Auxin response factor	S05_55750756	A	C	5	55750753	55756981	3_prime_UTR_variant	MODIFIER
Erufi.05G0016870	Protein kinase domain-containing protein	S05_55750974	A	T	5	74763181	74768146	3_prime_UTR_variant	MODIFIER
Erufi.05G0022070	Protein kinase domain-containing protein	S05_74779768	A	T	5	74763181	74768146	intergenic_region	MODIFIER
Erufi.05G0023550	putative GAG-POL-orf1 protein	S05_79251361	G	A	5	79229379	79229813	intergenic_region	MODIFIER
Erufi.05G0029490	Bidirectional sugar transporter SWEET14	S05_98492320	C	G	5	98488826	98491286	downstream_gene_variant	MODIFIER
Erufi.06G0003710	conserved hypothetical protein	S06_13102979	A	T	6	13105216	13111268	upstream_gene_variant	MODIFIER
Erufi.06G0005340	hypothetical protein	S06_31437384	T	C	6	31427943	31431790	intergenic_region	MODIFIER
Erufi.06G0006810	Potassium transporter	S06_37343127	G	A	6	37323112	37330505	intergenic_region	MODIFIER
Erufi.06G0009870	conserved hypothetical protein	S06_45836308	G	A	6	45838391	45843293	upstream_gene_variant	MODIFIER
Erufi.08G0001060	putative Regulatory-associated protein of TOR 2	S08_2099940	G	A	8	2066488	2089100	intergenic_region	MODIFIER
Erufi.09G0006150	conserved hypothetical protein	S09_15889790	T	C	9	15861087	15863407	intergenic_region	MODIFIER
Erufi.09G0009340	conserved hypothetical protein	S09_27376448	A	G	9	27367807	27368874	intergenic_region	MODIFIER
Erufi.09G0021840	Glutamate synthase (NADH)	S09_66579665	G	A	9	66575109	66586924	missense_variant	MODERATE
Erufi.10G0012300	EG45-like domain containing protein	S10_29330993	G	T	10	29326848	29327401	upstream_gene_variant	MODIFIER
Erufi.10G0016380	conserved hypothetical protein	S10_47224375	C	A	10	47220923	47229178	intron_variant	MODIFIER
Erufi.10G0022470	putative Polyubiquitin	S10_62906516	T	G	10	62904481	62905314	upstream_gene_variant	MODIFIER
